# Supplementary material for: Nb and Ni Nanoparticles Anchored on N-Doped Carbon Nanofiber Membrane as Self-Supporting Anode for High-Rate Lithium-Ion Batteries
Source: Nanomaterials (Basel). 2022 Oct 23;12(21):3724. doi: 10.3390/nano12213724 (PMC9654905; doi:10.3390/nano12213724)
Supplement: Supplementary file 1 [file nanomaterials-12-03724-s001.zip]

Archive with 1 entries (1 files):
- nanomaterials-1948474-supplementary.pdf
